# Supplementary material for: Importance of the 2,6-Difluorobenzamide Motif for FtsZ Allosteric Inhibition: Insights from Conformational Analysis, Molecular Docking and Structural Modifications
Source: Molecules. 2023 Feb 22;28(5):2055. doi: 10.3390/molecules28052055 (PMC10003973; doi:10.3390/molecules28052055)
Supplement: Supplementary file 1 [file molecules-28-02055-s001.zip]

Archive with 1 entries (1 files):
- molecules-2220871-supplementary.pdf
